# Supplementary material for: Snacking Behavior and Association with Metabolic Risk Factors in Adults from North and South India
Source: J Nutr. Author manuscript; Available in PMC 2024 Jul 30. (PMC7616315; doi:10.1016/j.tjnut.2022.12.032)
Supplement: Tables [file EMS197575-supplement-Tables.zip]

Archive with 3 entries (3 files):
- 1-s2.0-S0022316623005059-mmc1.docx
- 1-s2.0-S0022316623005059-mmc3.docx
- 1-s2.0-S0022316623005059-mmc2.docx
